# Supplementary material for: Impact of Pre-Analytical and Analytical Variables Associated with Sample Preparation on Flow Cytometric Stainings Obtained with EuroFlow Panels
Source: Cancers (Basel). 2022 Jan 18;14(3):473. doi: 10.3390/cancers14030473 (PMC8833630; doi:10.3390/cancers14030473)
Supplement: Supplementary file 1 [file cancers-14-00473-s001.zip]

Archive with 1 entries (1 files):
- cancers-1547380-supplementary.pdf
